# Supplementary material for: Three new species of the planthopper genus Sinonissus Wang, Shi & Bourgoin, 2018 from southwest China (Hemiptera, Fulgoromorpha, Issidae)
Source: Zookeys. 2019 Aug 7;870:117–35. doi: 10.3897/zookeys.870.34417 (PMC6694069; doi:10.3897/zookeys.870.34417)
Supplement: XML Treatment for Sinonissus [file zookeys.870.34417-treatment1.xml]

<!DOCTYPE tp:taxon-treatment
  PUBLIC "-//TaxonX//DTD Taxonomic Treatment Publishing DTD v0 20100105//EN" "tax-treatment-NSO.dtd">
<tp:taxon-treatment xmlns:tp="http://www.plazi.org/taxpub"><tp:treatment-meta><kwd-group><label>Taxon classification</label><kwd><named-content xmlns:xlink="http://www.w3.org/1999/xlink" content-type="kingdom">Animalia</named-content></kwd><kwd><named-content xmlns:xlink="http://www.w3.org/1999/xlink" content-type="order">Isopoda</named-content></kwd><kwd><named-content xmlns:xlink="http://www.w3.org/1999/xlink" content-type="family">Styloniscidae</named-content></kwd></kwd-group><mixed-citation publication-type="journal"><person-group><name><surname>Chang</surname><given-names>Zhi-Min</given-names></name><name><surname>Yang</surname><given-names>Lin</given-names></name><name><surname>Long</surname><given-names>Jian-Kun</given-names></name><name><surname>Chen</surname><given-names>Xiang-Sheng</given-names></name></person-group><article-title>Three new species of the planthopper genus <italic><tp:taxon-name><tp:taxon-name-part taxon-name-part-type="genus" reg="Sinonissus">Sinonissus</tp:taxon-name-part></tp:taxon-name></italic> Wang, Shi &amp; Bourgoin, 2018 from southwest China (<tp:taxon-name><tp:taxon-name-part taxon-name-part-type="order">Hemiptera</tp:taxon-name-part></tp:taxon-name>, <tp:taxon-name><tp:taxon-name-part taxon-name-part-type="infraorder">Fulgoromorpha</tp:taxon-name-part></tp:taxon-name>, <tp:taxon-name><tp:taxon-name-part taxon-name-part-type="family">Issidae</tp:taxon-name-part></tp:taxon-name>)</article-title><source>Zookeys</source><day>07</day><month>8</month><year>2019</year><volume>870</volume><fpage>117</fpage><lpage>135</lpage><pub-id pub-id-type="doi">10.3897/zookeys.870.34417</pub-id></mixed-citation></tp:treatment-meta><tp:nomenclature><label>Genus</label><tp:taxon-name><object-id xmlns:xlink="http://www.w3.org/1999/xlink" content-type="arpha" xlink:type="simple">EBE70264B0D75F3D81294AAC93E1FE08</object-id>
            <tp:taxon-name-part taxon-name-part-type="genus" reg="Sinonissus">Sinonissus</tp:taxon-name-part>
          </tp:taxon-name><tp:taxon-authority>Wang, Shi &amp; Bourgoin, 2018</tp:taxon-authority><tp:nomenclature-citation-list><tp:nomenclature-citation><tp:taxon-name>
                <tp:taxon-name-part taxon-name-part-type="genus" reg="Sinonissus">Sinonissus</tp:taxon-name-part>
              </tp:taxon-name><comment>Wang, Shi &amp; Bourgoin, 2018: 53, figs 1–18.</comment></tp:nomenclature-citation></tp:nomenclature-citation-list></tp:nomenclature><tp:treatment-sec sec-type="type species" id="SECID0ERHAC"><title>Type species.</title><p><italic><tp:taxon-name><tp:taxon-name-part taxon-name-part-type="genus" reg="Sinonissus">Sinonissus</tp:taxon-name-part> <tp:taxon-name-part taxon-name-part-type="species" reg="brunetus">brunetus</tp:taxon-name-part></tp:taxon-name></italic> Wang, Shi &amp; Bourgoin, 2018.</p></tp:treatment-sec><tp:treatment-sec sec-type="description" id="SECID0ECIAC"><title>Diagnostic characters.</title><p>Body small, slightly flat in vertical view. Width of head (Figs <xref ref-type="fig" rid="F1">1</xref>, <xref ref-type="fig" rid="F1">3</xref>, <xref ref-type="fig" rid="F1">5</xref>, <xref ref-type="fig" rid="F1">7</xref>) including eyes narrower than pronotum. Vertex (Figs <xref ref-type="fig" rid="F3">13</xref>, <xref ref-type="fig" rid="F5">32</xref>, <xref ref-type="fig" rid="F7">51</xref>) with width at base longer than length in middle ca. three times, disc of vertex depressed distinct, without median carina, anterior margin slightly convex or nearly straight, posterior margin obviously arched concave. Gena (Figs <xref ref-type="fig" rid="F3">14</xref>, <xref ref-type="fig" rid="F5">33</xref>, <xref ref-type="fig" rid="F7">52</xref>) with one obvious ocellus between compound eye and antenna in lateral view. Frons (Figs <xref ref-type="fig" rid="F3">15</xref>, <xref ref-type="fig" rid="F5">34</xref>, <xref ref-type="fig" rid="F7">53</xref>) rectangular, with median carina explicit, without lateral carina, the apical margin straight or not obviously forked, nearly reaching to frontoclypeal suture, with weeny tubercles near lateral margin, lateral margin nearly paralleled, the base slightly narrow, broader toward to apical margin, the widest below level of compound eyes. Clypeus (Figs <xref ref-type="fig" rid="F3">15</xref>, <xref ref-type="fig" rid="F5">34</xref>, <xref ref-type="fig" rid="F7">53</xref>) triangular, with median carina distinct or obscure. Rostrum surpassing mesotrochanters. Pronotum (Figs <xref ref-type="fig" rid="F3">13</xref>, <xref ref-type="fig" rid="F5">32</xref>, <xref ref-type="fig" rid="F7">51</xref>) without median carina or degraded, with lateral carina, without sub-lateral carina, pit each other between median carina and lateral carina, apical margin obtuse-angle concaved, posterior margin straight. Mesonotum (Figs <xref ref-type="fig" rid="F3">13</xref>, <xref ref-type="fig" rid="F5">32</xref>, <xref ref-type="fig" rid="F7">51</xref>) triangular, with median carina obvious or obscure or not, without sub-lateral carina. Forewings (Figs <xref ref-type="fig" rid="F2">9</xref>, <xref ref-type="fig" rid="F3">16</xref>, <xref ref-type="fig" rid="F5">35</xref>, <xref ref-type="fig" rid="F7">54</xref>) ovate, with length ca. 1.8 times longer than maximum width, anterior margin slightly cambered, anterior margin and posterior margin subparallel, apical margin obtusely rounded, longitudinal veins obvious and elevate, short transverse veins pale, with wide “hypocostal plate”, ScP and RP convergent near base, ScP vein long, no forked, nearly reaching the apical margin forewing, MP bifurcating two branches in basal 1/3, CuA forked into two branches near middle, behind the joint of Pcu and A<sub>1</sub>; CuP present, Pcu and A<sub>1</sub> uniting in middle of clavus. Hindwings (Figs <xref ref-type="fig" rid="F3">17</xref>, <xref ref-type="fig" rid="F7">55</xref>) absent or reduced, small, vein simple. Hind tibiae each with two lateral spines, spinal formula of hind leg (7-9)–(8-9)–2.</p><fig id="F1" position="float" orientation="portrait"><object-id xmlns:xlink="http://www.w3.org/1999/xlink" content-type="doi" xlink:type="simple">10.3897/zookeys.870.34417.figures1-8</object-id><object-id xmlns:xlink="http://www.w3.org/1999/xlink" content-type="arpha" xlink:type="simple">2f54e021-4855-574b-95c8-8e92227da696</object-id><label>Figures 1–8.</label><caption><p>Habitus of <italic><tp:taxon-name><tp:taxon-name-part taxon-name-part-type="genus" reg="Sinonissus">Sinonissus</tp:taxon-name-part></tp:taxon-name></italic> species. <bold>1, 2</bold><italic><tp:taxon-name><tp:taxon-name-part taxon-name-part-type="genus" reg="Sinonissus">Sinonissus</tp:taxon-name-part> <tp:taxon-name-part taxon-name-part-type="species" reg="brunetus">brunetus</tp:taxon-name-part></tp:taxon-name></italic> Wang, Shi &amp; Bourgoin, 2018 <bold>3, 4</bold><italic><tp:taxon-name><tp:taxon-name-part taxon-name-part-type="genus" reg="Sinonissus">Sinonissus</tp:taxon-name-part> <tp:taxon-name-part taxon-name-part-type="species" reg="daozhenensis">daozhenensis</tp:taxon-name-part></tp:taxon-name></italic> Chang &amp; Chen, sp. nov. <bold>5, 6</bold><italic><tp:taxon-name><tp:taxon-name-part taxon-name-part-type="genus" reg="Sinonissus">Sinonissus</tp:taxon-name-part> <tp:taxon-name-part taxon-name-part-type="species" reg="hamulatus">hamulatus</tp:taxon-name-part></tp:taxon-name></italic> Chang &amp; Chen, sp. nov. <bold>7, 8</bold><italic><tp:taxon-name><tp:taxon-name-part taxon-name-part-type="genus" reg="Sinonissus">Sinonissus</tp:taxon-name-part> <tp:taxon-name-part taxon-name-part-type="species" reg="longicaudus">longicaudus</tp:taxon-name-part></tp:taxon-name></italic> Chang &amp; Chen, sp. nov. Scale bars: 0.5 mm.</p></caption><graphic xmlns:xlink="http://www.w3.org/1999/xlink" xlink:href="zookeys-870-117-g001.jpg" position="float" orientation="portrait" xlink:type="simple" id="oo_324093.jpg"><uri content-type="original_file" xlink:type="simple">https://binary.pensoft.net/fig/324093</uri></graphic></fig></tp:treatment-sec><tp:treatment-sec sec-type="Male genitalia" id="SECID0EEOAC"><title>Male genitalia.</title><p>Anal tube (Figs <xref ref-type="fig" rid="F2">11</xref>, <xref ref-type="fig" rid="F3">19</xref>, <xref ref-type="fig" rid="F5">37</xref>, <xref ref-type="fig" rid="F7">57</xref>) moderately long, irregularly pentagonal in dorsal view, the basal part narrow, the apical part more broad, maximum width in apical 1/3 of anal tube. Anal style (Figs <xref ref-type="fig" rid="F2">11</xref>, <xref ref-type="fig" rid="F3">19</xref>, <xref ref-type="fig" rid="F5">37</xref>, <xref ref-type="fig" rid="F7">57</xref>) moderately long, not surpassing anal tube. Pygofer (Figs <xref ref-type="fig" rid="F2">10</xref>, <xref ref-type="fig" rid="F3">18</xref>, <xref ref-type="fig" rid="F5">36</xref>, <xref ref-type="fig" rid="F7">56</xref>) symmetrical, irregularly rectangular; anterior margin and posterior margin nearly paralleled in lateral view, dorsal margin and ventral margin nearly paralleled in lateral view. Genital styles (Figs <xref ref-type="fig" rid="F2">10</xref>, <xref ref-type="fig" rid="F3">18</xref>, <xref ref-type="fig" rid="F5">38</xref>, <xref ref-type="fig" rid="F7">56</xref>) relatively rectangular, dorsal margin and ventral margin slightly arched, without triangular prominence near dorsal margin before capitulum. Capitulum of genital styles irregularly triangular, the basal part with half-elliptical process, the apical part with thin triangular process, neck obvious. Phallobase (Figs <xref ref-type="fig" rid="F2">12</xref>, <xref ref-type="fig" rid="F3">21</xref>, <xref ref-type="fig" rid="F5">40</xref>, <xref ref-type="fig" rid="F7">59</xref>) symmetrical, “U”-shaped tube in lateral view, dorsal lobe with apical part membranous, splitting into one sclerous branch in apical 1/3, with lateral lobe splitting into two branches, with ventral lobe shorter than dorsal lobe. Aedeagus (Figs <xref ref-type="fig" rid="F2">12</xref>, <xref ref-type="fig" rid="F3">21</xref>, <xref ref-type="fig" rid="F5">40</xref>, <xref ref-type="fig" rid="F7">59</xref>) with various long processes in lateral view.</p><fig id="F2" position="float" orientation="portrait"><object-id xmlns:xlink="http://www.w3.org/1999/xlink" content-type="doi" xlink:type="simple">10.3897/zookeys.870.34417.figures9-12</object-id><object-id xmlns:xlink="http://www.w3.org/1999/xlink" content-type="arpha" xlink:type="simple">d8065d30-f6af-5aa2-8a8a-bbaf76eee0d7</object-id><label>Figures 9–12.</label><caption><p><italic><tp:taxon-name><tp:taxon-name-part taxon-name-part-type="genus" reg="Sinonissus">Sinonissus</tp:taxon-name-part> <tp:taxon-name-part taxon-name-part-type="species" reg="brunetus">brunetus</tp:taxon-name-part></tp:taxon-name></italic> Wang, Shi &amp; Bourgoin, 2018 <bold>9</bold> forewing <bold>10</bold> male genitalia, lateral view <bold>11</bold> anal segment, dorsal view <bold>12</bold> phallobase and aedeagus, lateral view. Scale bars: 0.5 mm. Abbreviations: a, short hooked process.</p></caption><graphic xmlns:xlink="http://www.w3.org/1999/xlink" xlink:href="zookeys-870-117-g002.jpg" position="float" orientation="portrait" xlink:type="simple" id="oo_324094.jpg"><uri content-type="original_file" xlink:type="simple">https://binary.pensoft.net/fig/324094</uri></graphic></fig></tp:treatment-sec><tp:treatment-sec sec-type="Female genitalia" id="SECID0ELCAE"><title>Female genitalia</title><p>(Figs <xref ref-type="fig" rid="F4">23–25</xref>, <xref ref-type="fig" rid="F6">42–44</xref>, <xref ref-type="fig" rid="F8">61–63</xref>). Anal tube (Figs <xref ref-type="fig" rid="F4">26</xref>, <xref ref-type="fig" rid="F6">45</xref>, <xref ref-type="fig" rid="F8">64</xref>) ovate, long in middle than the width, apical margin with unobvious or obvious membranous triangular protuberance. Anal style (Figs <xref ref-type="fig" rid="F4">26</xref>, <xref ref-type="fig" rid="F6">45</xref>, <xref ref-type="fig" rid="F8">64</xref>) long, located near base of anal tube. Hind margin of gonocoxa VIII with endogonocoxal lobe not obvious (Figs <xref ref-type="fig" rid="F4">27</xref>, <xref ref-type="fig" rid="F6">46</xref>, <xref ref-type="fig" rid="F8">65</xref>), endogonocoxal process membranous, narrowing gradually. Anterior connective lamina of gonapophysis VIII irregularly rectangular, with sclerous triangular process in basal dorsal margin, with two or three lateral teeth bearing two or three keels in lateral group and three teeth in apical group (Figs <xref ref-type="fig" rid="F4">27</xref>, <xref ref-type="fig" rid="F6">46</xref>, <xref ref-type="fig" rid="F8">65</xref>). Posterior connective lamina of gonapophysis IX (Figs <xref ref-type="fig" rid="F4">28</xref>, <xref ref-type="fig" rid="F4">29</xref>, <xref ref-type="fig" rid="F6">47</xref>, <xref ref-type="fig" rid="F6">48</xref>, <xref ref-type="fig" rid="F8">66</xref>, <xref ref-type="fig" rid="F8">67</xref>) triangular, with lateral field and sublateral field without obvious process (Figs <xref ref-type="fig" rid="F4">28</xref>, <xref ref-type="fig" rid="F6">47</xref>, <xref ref-type="fig" rid="F8">66</xref>); median field with prominence (median dorsal process) (Figs <xref ref-type="fig" rid="F4">28</xref>, <xref ref-type="fig" rid="F6">47</xref>, <xref ref-type="fig" rid="F8">66</xref>); ventroposterior lobes bent angle obtuse or acute (posterior ventral lobes) (Figs <xref ref-type="fig" rid="F4">29</xref>, <xref ref-type="fig" rid="F6">48</xref>, <xref ref-type="fig" rid="F8">67</xref>). Gonoplacs (Figs <xref ref-type="fig" rid="F4">30</xref>, <xref ref-type="fig" rid="F6">49</xref>, <xref ref-type="fig" rid="F8">68</xref>) without keels. Hind margin of sternum VII (Figs <xref ref-type="fig" rid="F4">31</xref>, <xref ref-type="fig" rid="F6">50</xref>, <xref ref-type="fig" rid="F8">69</xref>) median sunken, without any process in ventral view.</p><fig id="F3" position="float" orientation="portrait"><object-id xmlns:xlink="http://www.w3.org/1999/xlink" content-type="doi" xlink:type="simple">10.3897/zookeys.870.34417.figures13-22</object-id><object-id xmlns:xlink="http://www.w3.org/1999/xlink" content-type="arpha" xlink:type="simple">95156d06-1bce-5057-98b4-1550dad62e87</object-id><label>Figures 13–22.</label><caption><p><italic><tp:taxon-name><tp:taxon-name-part taxon-name-part-type="genus" reg="Sinonissus">Sinonissus</tp:taxon-name-part> <tp:taxon-name-part taxon-name-part-type="species" reg="daozhenensis">daozhenensis</tp:taxon-name-part></tp:taxon-name></italic> Chang &amp; Chen, sp. nov. <bold>13</bold> head and thorax, dorsal view <bold>14</bold> head and thorax, lateral view <bold>15</bold> head, ventral view <bold>16</bold> forewing <bold>17</bold> hindwing <bold>18</bold> male genitalia, lateral view <bold>19</bold> anal segment, dorsal view <bold>20</bold> capitulum of genital styles, ventral view <bold>21</bold> phallobase and aedeagus, lateral view <bold>22</bold> phallobase and aedeagus, ventral view. Scale bars: 0.5 mm. Abbreviations: a, lobe-like process; b, long flexuous process.</p></caption><graphic xmlns:xlink="http://www.w3.org/1999/xlink" xlink:href="zookeys-870-117-g003.jpg" position="float" orientation="portrait" xlink:type="simple" id="oo_324095.jpg"><uri content-type="original_file" xlink:type="simple">https://binary.pensoft.net/fig/324095</uri></graphic></fig></tp:treatment-sec><tp:treatment-sec><!--Section generated to contain objects referenced in tp:taxon-treatment.--><fig id="F5" position="float" orientation="portrait"><object-id xmlns:xlink="http://www.w3.org/1999/xlink" content-type="doi" xlink:type="simple">10.3897/zookeys.870.34417.figures32-41</object-id><object-id xmlns:xlink="http://www.w3.org/1999/xlink" content-type="arpha" xlink:type="simple">f221e66c-0e09-52bf-a6da-27450df0b685</object-id><label>Figures 32–41.</label><caption><p><italic><tp:taxon-name><tp:taxon-name-part taxon-name-part-type="genus" reg="Sinonissus">Sinonissus</tp:taxon-name-part> <tp:taxon-name-part taxon-name-part-type="species" reg="hamulatus">hamulatus</tp:taxon-name-part></tp:taxon-name></italic> Chang &amp; Chen, sp. nov. <bold>32</bold> head and thorax, dorsal view <bold>33</bold> head and thorax, lateral view <bold>34</bold> head, ventral view <bold>35</bold> forewing <bold>35</bold> male genitalia, lateral view <bold>37</bold> anal segment, dorsal view <bold>38</bold> genital styles, lateral view <bold>39</bold> capitulum of genital styles, ventral view <bold>40</bold> phallobase and aedeagus, lateral view <bold>41</bold> phallobase and aedeagus, ventral view. Scale bars: 0.5 mm. Abbreviations: a, finger-like cystiform process; b, curved rod-like process; c, short hooked process.</p></caption><graphic xmlns:xlink="http://www.w3.org/1999/xlink" xlink:href="zookeys-870-117-g005.jpg" position="float" orientation="portrait" xlink:type="simple" id="oo_324097.jpg"><uri content-type="original_file" xlink:type="simple">https://binary.pensoft.net/fig/324097</uri></graphic></fig><fig id="F7" position="float" orientation="portrait"><object-id xmlns:xlink="http://www.w3.org/1999/xlink" content-type="doi" xlink:type="simple">10.3897/zookeys.870.34417.figures51-60</object-id><object-id xmlns:xlink="http://www.w3.org/1999/xlink" content-type="arpha" xlink:type="simple">6a3a4774-1c3e-562a-a0f4-3a7183b20c28</object-id><label>Figures 51–60.</label><caption><p><italic><tp:taxon-name><tp:taxon-name-part taxon-name-part-type="genus" reg="Sinonissus">Sinonissus</tp:taxon-name-part> <tp:taxon-name-part taxon-name-part-type="species" reg="longicaudus">longicaudus</tp:taxon-name-part></tp:taxon-name></italic> Chang &amp; Chen, sp. nov. <bold>51</bold> head and thorax, dorsal view <bold>52</bold> head and thorax, lateral view <bold>53</bold> head, ventral view <bold>54</bold> forewing <bold>55</bold> hindwing <bold>56</bold> male genitalia, lateral view <bold>57</bold> anal segment, dorsal view <bold>58</bold> capitulum of genital styles, ventral view <bold>59</bold> phallobase and aedeagus, lateral view <bold>60</bold> phallobase and aedeagus, ventral view. Scale bars: 0.5 mm. Abbreviations: a, horned cystiform process; b, thin rod-like process; c, ventral lobe process; d, long flagellate process.</p></caption><graphic xmlns:xlink="http://www.w3.org/1999/xlink" xlink:href="zookeys-870-117-g007.jpg" position="float" orientation="portrait" xlink:type="simple" id="oo_324099.jpg"><uri content-type="original_file" xlink:type="simple">https://binary.pensoft.net/fig/324099</uri></graphic></fig><fig id="F4" position="float" orientation="portrait"><object-id xmlns:xlink="http://www.w3.org/1999/xlink" content-type="doi" xlink:type="simple">10.3897/zookeys.870.34417.figures23-31</object-id><object-id xmlns:xlink="http://www.w3.org/1999/xlink" content-type="arpha" xlink:type="simple">0927b38e-5047-500d-999f-bc50f1daa0d2</object-id><label>Figures 23–31.</label><caption><p>Female genitalia. <italic><tp:taxon-name><tp:taxon-name-part taxon-name-part-type="genus" reg="Sinonissus">Sinonissus</tp:taxon-name-part> <tp:taxon-name-part taxon-name-part-type="species" reg="daozhenensis">daozhenensis</tp:taxon-name-part></tp:taxon-name></italic> Chang &amp; Chen, sp. nov. <bold>23</bold> dorsal view <bold>24</bold> lateral view <bold>25</bold> ventral view <bold>26</bold> anal segment, dorsal view <bold>27</bold> anterior connective lamina of gonapophysis VIII, lateral view <bold>28</bold> posterior connective lamina of gonapophysis IX, dorsal view <bold>29</bold> posterior connective lamina of gonapophysis IX, lateral view <bold>30</bold> gonoplacs, lateral view <bold>31</bold> sternum VII, ventral view. Scale bars: 0.5 mm. Abbreviations: lf, lateral field of posterior connective lamina of gonapophysis IX; mdp, medial dorsal process; mf, medial field of posterior connective lamina of gonapophysis IX; pvd, posterior ventral lobes; slf, sublateral field of posterior connective lamina of gonapophysis IX.</p></caption><graphic xmlns:xlink="http://www.w3.org/1999/xlink" xlink:href="zookeys-870-117-g004.jpg" position="float" orientation="portrait" xlink:type="simple" id="oo_324096.jpg"><uri content-type="original_file" xlink:type="simple">https://binary.pensoft.net/fig/324096</uri></graphic></fig><fig id="F6" position="float" orientation="portrait"><object-id xmlns:xlink="http://www.w3.org/1999/xlink" content-type="doi" xlink:type="simple">10.3897/zookeys.870.34417.figures42-50</object-id><object-id xmlns:xlink="http://www.w3.org/1999/xlink" content-type="arpha" xlink:type="simple">4d64c566-53dd-5769-8f72-87611ee86173</object-id><label>Figures 42–50.</label><caption><p>Female genitalia. <italic><tp:taxon-name><tp:taxon-name-part taxon-name-part-type="genus" reg="Sinonissus">Sinonissus</tp:taxon-name-part> <tp:taxon-name-part taxon-name-part-type="species" reg="hamulatus">hamulatus</tp:taxon-name-part></tp:taxon-name></italic> Chang &amp; Chen, sp. nov. <bold>42</bold> dorsal view <bold>43</bold> lateral view <bold>44</bold> ventral view <bold>45</bold> anal segment, dorsal view <bold>46</bold> anterior connective lamina of gonapophysis VIII, lateral view <bold>47</bold> posterior connective lamina of gonapophysis IX, dorsal view <bold>48</bold> posterior connective lamina of gonapophysis IX, lateral view <bold>49</bold> gonoplacs, lateral view <bold>50</bold> sternum VII, ventral view. Scale bars: 0.5 mm.</p></caption><graphic xmlns:xlink="http://www.w3.org/1999/xlink" xlink:href="zookeys-870-117-g006.jpg" position="float" orientation="portrait" xlink:type="simple" id="oo_324098.jpg"><uri content-type="original_file" xlink:type="simple">https://binary.pensoft.net/fig/324098</uri></graphic></fig><fig id="F8" position="float" orientation="portrait"><object-id xmlns:xlink="http://www.w3.org/1999/xlink" content-type="doi" xlink:type="simple">10.3897/zookeys.870.34417.figures61-69</object-id><object-id xmlns:xlink="http://www.w3.org/1999/xlink" content-type="arpha" xlink:type="simple">2d66da24-1eb0-5e67-8770-5c972d3df1d2</object-id><label>Figures 61–69.</label><caption><p>Female genitalia. <italic><tp:taxon-name><tp:taxon-name-part taxon-name-part-type="genus" reg="Sinonissus">Sinonissus</tp:taxon-name-part> <tp:taxon-name-part taxon-name-part-type="species" reg="longicaudus">longicaudus</tp:taxon-name-part></tp:taxon-name></italic> Chang &amp; Chen, sp. nov. <bold>61</bold> dorsal view <bold>62</bold> lateral view <bold>63</bold> ventral view <bold>64</bold> anal segment, dorsal view <bold>65</bold> anterior connective lamina of gonapophysis VIII, lateral view <bold>66</bold> Posterior connective lamina of gonapophysis IX, dorsal view <bold>67</bold> Posterior connective lamina of gonapophysis IX, lateral view <bold>68</bold> Gonoplacs, lateral view <bold>69</bold> Sternum VII, ventral view. Scale bars: 0.5 mm.</p></caption><graphic xmlns:xlink="http://www.w3.org/1999/xlink" xlink:href="zookeys-870-117-g008.jpg" position="float" orientation="portrait" xlink:type="simple" id="oo_324100.jpg"><uri content-type="original_file" xlink:type="simple">https://binary.pensoft.net/fig/324100</uri></graphic></fig></tp:treatment-sec></tp:taxon-treatment>
