# Supplementary material for: Three new species of the planthopper genus Sinonissus Wang, Shi & Bourgoin, 2018 from southwest China (Hemiptera, Fulgoromorpha, Issidae)
Source: Zookeys. 2019 Aug 7;870:117–35. doi: 10.3897/zookeys.870.34417 (PMC6694069; doi:10.3897/zookeys.870.34417)
Supplement: XML Treatment for Sinonissus daozhenensis [file zookeys.870.34417-treatment3.xml]

<!DOCTYPE tp:taxon-treatment
  PUBLIC "-//TaxonX//DTD Taxonomic Treatment Publishing DTD v0 20100105//EN" "tax-treatment-NSO.dtd">
<tp:taxon-treatment xmlns:tp="http://www.plazi.org/taxpub"><tp:treatment-meta><kwd-group><label>Taxon classification</label><kwd><named-content xmlns:xlink="http://www.w3.org/1999/xlink" content-type="kingdom">Animalia</named-content></kwd><kwd><named-content xmlns:xlink="http://www.w3.org/1999/xlink" content-type="order">Isopoda</named-content></kwd><kwd><named-content xmlns:xlink="http://www.w3.org/1999/xlink" content-type="family">Styloniscidae</named-content></kwd></kwd-group><mixed-citation publication-type="journal"><person-group><name><surname>Chang</surname><given-names>Zhi-Min</given-names></name><name><surname>Yang</surname><given-names>Lin</given-names></name><name><surname>Long</surname><given-names>Jian-Kun</given-names></name><name><surname>Chen</surname><given-names>Xiang-Sheng</given-names></name></person-group><article-title>Three new species of the planthopper genus <italic><tp:taxon-name><tp:taxon-name-part taxon-name-part-type="genus" reg="Sinonissus">Sinonissus</tp:taxon-name-part></tp:taxon-name></italic> Wang, Shi &amp; Bourgoin, 2018 from southwest China (<tp:taxon-name><tp:taxon-name-part taxon-name-part-type="order">Hemiptera</tp:taxon-name-part></tp:taxon-name>, <tp:taxon-name><tp:taxon-name-part taxon-name-part-type="infraorder">Fulgoromorpha</tp:taxon-name-part></tp:taxon-name>, <tp:taxon-name><tp:taxon-name-part taxon-name-part-type="family">Issidae</tp:taxon-name-part></tp:taxon-name>)</article-title><source>Zookeys</source><day>07</day><month>8</month><year>2019</year><volume>870</volume><fpage>117</fpage><lpage>135</lpage><pub-id pub-id-type="doi">10.3897/zookeys.870.34417</pub-id></mixed-citation></tp:treatment-meta><tp:nomenclature><tp:taxon-name><object-id xmlns:xlink="http://www.w3.org/1999/xlink" content-type="arpha" xlink:type="simple">164B5D643EAA548AB200EF4F1F4DBE09</object-id>
            <tp:taxon-name-part taxon-name-part-type="genus" reg="Sinonissus">Sinonissus</tp:taxon-name-part>
            <tp:taxon-name-part taxon-name-part-type="species" reg="daozhenensis">daozhenensis</tp:taxon-name-part>
            <object-id xmlns:xlink="http://www.w3.org/1999/xlink" content-type="zoobank" xlink:type="simple">http://zoobank.org/1FF7BADC-7A3B-4665-B50F-91F090D2F252</object-id>
          </tp:taxon-name><tp:taxon-authority>Chang &amp; Chen</tp:taxon-authority><tp:taxon-status xmlns:xlink="http://www.w3.org/1999/xlink" xlink:type="simple">sp. nov.</tp:taxon-status><xref ref-type="fig" rid="F1">Figs 3</xref><xref ref-type="fig" rid="F1">, 4</xref><xref ref-type="fig" rid="F3">, 13–22</xref><xref ref-type="fig" rid="F4">, 23–31</xref></tp:nomenclature><tp:treatment-sec sec-type="type material" id="SECID0EDZAE"><title>Type material.</title><p>Holotype: ♂, China: Guizhou, Daozhen County, Sanqiao Town (<named-content xmlns:xlink="http://www.w3.org/1999/xlink" content-type="dwc:verbatimCoordinates" xlink:type="simple"><named-content content-type="geo-json" specific-use="{&#34;type&#34;:&#34;Point&#34;,&#34;coordinates&#34;:[107.500000,29.050000]}" id="NCID0EMZAE" xlink:type="simple">29°03'N, 107°30'E</named-content></named-content>, 1300–1600 m), 22–24 May 2004, B Zhang and P Xu leg.; paratypes: 3♀♀, same data as holotype; 1♂, Guizhou, Daozhen County, Sanqiao Town (<named-content xmlns:xlink="http://www.w3.org/1999/xlink" content-type="dwc:verbatimCoordinates" xlink:type="simple"><named-content content-type="geo-json" specific-use="{&#34;type&#34;:&#34;Point&#34;,&#34;coordinates&#34;:[107.500000,29.050000]}" id="NCID0EUZAE" xlink:type="simple">29°03'N, 107°30'E</named-content></named-content>, 1500 m), 23 May 2004, X-S Chen leg.; 2♀♀, Guizhou, Daozhen County, Dashahe National Nature Reserve (<named-content xmlns:xlink="http://www.w3.org/1999/xlink" content-type="dwc:verbatimCoordinates" xlink:type="simple"><named-content content-type="geo-json" specific-use="{&#34;type&#34;:&#34;Point&#34;,&#34;coordinates&#34;:[108.050000,26.633333]}" id="NCID0E3ZAE" xlink:type="simple">26°38'N, 108°03'E</named-content></named-content>, 600–700 m), 25–27 May 2004, B Zhang and P Xu leg.; 1♀, Guizhou, Daozhen County, Sanqiao Town (<named-content xmlns:xlink="http://www.w3.org/1999/xlink" content-type="dwc:verbatimCoordinates" xlink:type="simple"><named-content content-type="geo-json" specific-use="{&#34;type&#34;:&#34;Point&#34;,&#34;coordinates&#34;:[107.500000,29.050000]}" id="NCID0EE1AE" xlink:type="simple">29°03'N, 107°30'E</named-content></named-content>, 600–900 m), 16 Sept. 2005, Q-Z Song leg..</p></tp:treatment-sec><tp:treatment-sec sec-type="diagnosis" id="SECID0EJ1AE"><title>Diagnosis.</title><p>This species is similar to <italic><tp:taxon-name><tp:taxon-name-part taxon-name-part-type="genus" reg="Sinonissus">S.</tp:taxon-name-part> <tp:taxon-name-part taxon-name-part-type="species" reg="brunetus">brunetus</tp:taxon-name-part></tp:taxon-name></italic>, but it differs from the latter by phallobase with ventral lobe with lobe-like process near middle in lateral view (Fig. <xref ref-type="fig" rid="F3">21</xref>: a); aedeagus with long flexuous process near middle in lateral view (Fig. <xref ref-type="fig" rid="F3">21</xref>: b); posterior connective lamina of gonapophysis IX with median field with symmetrical ear-shaped prominences (Fig. <xref ref-type="fig" rid="F4">28</xref>).</p></tp:treatment-sec><tp:treatment-sec sec-type="description" id="SECID0EG2AE"><title>Description.</title><p>Body length: male 3.85–4.04 mm, female 4.14–4.4 mm. Forewing: male 3.27–3.33 mm, female 3.38–3.54 mm.</p><p><bold><italic>Coloration.</italic></bold> General color brown (Figs <xref ref-type="fig" rid="F1">3</xref>, <xref ref-type="fig" rid="F1">4</xref>). Vertex, pronotum and mesonotum (Fig. <xref ref-type="fig" rid="F3">13</xref>) yellow brown. Eyes brown to black (Fig. <xref ref-type="fig" rid="F3">14</xref>). Forewings (Fig. <xref ref-type="fig" rid="F1">3</xref>) pale brown, longitudinal veins pale brown, transverse veins pale white. Hindwings brownish black. Legs yellow brown, with tips of spines on hind tibiae and tarsi black.</p><p><bold><italic>Head and thorax.</italic></bold> Head (Fig. <xref ref-type="fig" rid="F3">13</xref>) including eyes slightly narrower than pronotum (0.80: 1.00). Vertex (Fig. <xref ref-type="fig" rid="F3">13</xref>) shorter in middle than the wide at base (1.00: 2.52). Frons (Fig. <xref ref-type="fig" rid="F3">15</xref>) longer in midline than the widest breath (1.15: 1.00), median carina with the apical margin straight, nearly reaching to frontoclypeal suture. Clypeus (Fig. <xref ref-type="fig" rid="F3">15</xref>) triangular, with distinct median carina. Pronotum (Fig. <xref ref-type="fig" rid="F3">13</xref>) with median carina obscure, lateral carina reaching to the posterior margin. Mesonotum (Fig. <xref ref-type="fig" rid="F3">13</xref>) triangular, with median carina obscure. Forewings (Fig. <xref ref-type="fig" rid="F3">16</xref>) elongate, 1.67 times as long as maximum breadth. Hindwings (Fig. <xref ref-type="fig" rid="F3">17</xref>) reduced, small, with one vein. Hind tibiae each with two lateral spines, spinal formula of hind leg (8-9)–(8-9)–2.</p><p><bold><italic>Male genitalia.</italic></bold> Anal tube (Fig. <xref ref-type="fig" rid="F3">19</xref>) irregularly pentagonal in dorsal view, the widest in apical 1/3, longer in midline than the width (1.49: 1.00). Anal style (Fig. <xref ref-type="fig" rid="F3">19</xref>) sturdy and long, located at the base 1/3 of anal tube. Pygofer (Fig. <xref ref-type="fig" rid="F3">18</xref>) with dorsal margin slightly narrow than ventral margin, posterior margin convex in middle. Genital styles (Fig. <xref ref-type="fig" rid="F3">18</xref>) relatively rectangular, dorsal margin and ventral margin nearly parallel. Capitulum of genital styles relative long, irregularly triangular, neck obvious (Fig. <xref ref-type="fig" rid="F3">20</xref>). Phallobase (Figs <xref ref-type="fig" rid="F3">21</xref>, <xref ref-type="fig" rid="F3">22</xref>) with dorsal lobe cystiform at apical part, with stout rod-like process in apical half in lateral view; lateral lobe splitting into two stout branches; ventral lobe with one lobe-like process near middle in lateral view (Fig. <xref ref-type="fig" rid="F3">21</xref>: a), in ventral view, looking like three obvious lobes (Fig. <xref ref-type="fig" rid="F3">22</xref>: a), short, the apical margin arced convexly, reaching to 2/3 of dorsal lobe. Aedeagus with long flexuous process at middle in lateral view (Figs <xref ref-type="fig" rid="F3">21</xref>: b, 22: b).</p><p><bold><italic>Female genitalia</italic></bold> (Figs <xref ref-type="fig" rid="F4">23–31</xref>). Anal tube (Fig. <xref ref-type="fig" rid="F4">26</xref>) nearly oval, longer in middle than the widest breadth (1.61: 1.00), the apical margin arced, with unobvious membranous triangular protuberance, the widest at the basal 1/2. Anal style long, located at the basal 1/4 of anal tube (Fig. <xref ref-type="fig" rid="F4">26</xref>). Anterior connective lamina of gonapophysis VIII with obviously sclerous triangular process in basal dorsal margin, with three lateral teeth bearing three keels in lateral group and three apical teeth (Fig. <xref ref-type="fig" rid="F4">27</xref>). Posterior connective lamina of gonapophysis IX (Figs <xref ref-type="fig" rid="F4">28</xref>, <xref ref-type="fig" rid="F4">29</xref>) relative broad, median field symmetrical, with two ear-shaped prominences (medial dorsal process) (Fig. <xref ref-type="fig" rid="F4">28</xref>); ventroposterior lobes bent at obtuse angle (posterior ventral lobes) (Fig. <xref ref-type="fig" rid="F4">29</xref>). Gonoplacs (Fig. <xref ref-type="fig" rid="F4">30</xref>) without keels. Hind margin of sternum VII median slightly concaved in ventral view (Fig. <xref ref-type="fig" rid="F4">31</xref>).</p><fig id="F4" position="float" orientation="portrait"><object-id xmlns:xlink="http://www.w3.org/1999/xlink" content-type="doi" xlink:type="simple">10.3897/zookeys.870.34417.figures23-31</object-id><object-id xmlns:xlink="http://www.w3.org/1999/xlink" content-type="arpha" xlink:type="simple">0927b38e-5047-500d-999f-bc50f1daa0d2</object-id><label>Figures 23–31.</label><caption><p>Female genitalia. <italic><tp:taxon-name><tp:taxon-name-part taxon-name-part-type="genus" reg="Sinonissus">Sinonissus</tp:taxon-name-part> <tp:taxon-name-part taxon-name-part-type="species" reg="daozhenensis">daozhenensis</tp:taxon-name-part></tp:taxon-name></italic> Chang &amp; Chen, sp. nov. <bold>23</bold> dorsal view <bold>24</bold> lateral view <bold>25</bold> ventral view <bold>26</bold> anal segment, dorsal view <bold>27</bold> anterior connective lamina of gonapophysis VIII, lateral view <bold>28</bold> posterior connective lamina of gonapophysis IX, dorsal view <bold>29</bold> posterior connective lamina of gonapophysis IX, lateral view <bold>30</bold> gonoplacs, lateral view <bold>31</bold> sternum VII, ventral view. Scale bars: 0.5 mm. Abbreviations: lf, lateral field of posterior connective lamina of gonapophysis IX; mdp, medial dorsal process; mf, medial field of posterior connective lamina of gonapophysis IX; pvd, posterior ventral lobes; slf, sublateral field of posterior connective lamina of gonapophysis IX.</p></caption><graphic xmlns:xlink="http://www.w3.org/1999/xlink" xlink:href="zookeys-870-117-g004.jpg" position="float" orientation="portrait" xlink:type="simple" id="oo_324096.jpg"><uri content-type="original_file" xlink:type="simple">https://binary.pensoft.net/fig/324096</uri></graphic></fig><fig id="F5" position="float" orientation="portrait"><object-id xmlns:xlink="http://www.w3.org/1999/xlink" content-type="doi" xlink:type="simple">10.3897/zookeys.870.34417.figures32-41</object-id><object-id xmlns:xlink="http://www.w3.org/1999/xlink" content-type="arpha" xlink:type="simple">f221e66c-0e09-52bf-a6da-27450df0b685</object-id><label>Figures 32–41.</label><caption><p><italic><tp:taxon-name><tp:taxon-name-part taxon-name-part-type="genus" reg="Sinonissus">Sinonissus</tp:taxon-name-part> <tp:taxon-name-part taxon-name-part-type="species" reg="hamulatus">hamulatus</tp:taxon-name-part></tp:taxon-name></italic> Chang &amp; Chen, sp. nov. <bold>32</bold> head and thorax, dorsal view <bold>33</bold> head and thorax, lateral view <bold>34</bold> head, ventral view <bold>35</bold> forewing <bold>35</bold> male genitalia, lateral view <bold>37</bold> anal segment, dorsal view <bold>38</bold> genital styles, lateral view <bold>39</bold> capitulum of genital styles, ventral view <bold>40</bold> phallobase and aedeagus, lateral view <bold>41</bold> phallobase and aedeagus, ventral view. Scale bars: 0.5 mm. Abbreviations: a, finger-like cystiform process; b, curved rod-like process; c, short hooked process.</p></caption><graphic xmlns:xlink="http://www.w3.org/1999/xlink" xlink:href="zookeys-870-117-g005.jpg" position="float" orientation="portrait" xlink:type="simple" id="oo_324097.jpg"><uri content-type="original_file" xlink:type="simple">https://binary.pensoft.net/fig/324097</uri></graphic></fig></tp:treatment-sec><tp:treatment-sec sec-type="etymology" id="SECID0ECDAG"><title>Etymology.</title><p>The new species is named for its collecting location in the Daozhen County (Guizhou Province).</p></tp:treatment-sec><tp:treatment-sec sec-type="host" id="SECID0EHDAG"><title>Host plant.</title><p>Bamboo (<italic><tp:taxon-name><tp:taxon-name-part taxon-name-part-type="genus" reg="Qiongzhuea">Qiongzhuea</tp:taxon-name-part> <tp:taxon-name-part taxon-name-part-type="species" reg="communis">communis</tp:taxon-name-part></tp:taxon-name></italic> Hsueh &amp; Yi).</p></tp:treatment-sec><tp:treatment-sec sec-type="distribution" id="SECID0EYDAG"><title>Distribution.</title><p>China (Guizhou).</p></tp:treatment-sec><tp:treatment-sec sec-type="remarks" id="SECID0E4DAG"><title>Remark.</title><p>This species is similar to <italic><tp:taxon-name><tp:taxon-name-part taxon-name-part-type="genus" reg="Sinonissus">S.</tp:taxon-name-part> <tp:taxon-name-part taxon-name-part-type="species" reg="brunetus">brunetus</tp:taxon-name-part></tp:taxon-name></italic>, but it differs from the latter by: 1) the width of vertex (Fig. <xref ref-type="fig" rid="F3">13</xref>) as long as 2.52 times in middle line; 2) phallobase with ventral lobe with lobe-like process near middle in lateral view, in ventral view ventral lobe tree lobes (Figs <xref ref-type="fig" rid="F3">21</xref>, <xref ref-type="fig" rid="F3">22</xref>); 3) aedeagus with long flexuous process near middle in lateral view (Fig. <xref ref-type="fig" rid="F3">21</xref>); 4) female genitalia with posterior connective lamina of gonapophysis IX with median field with symmetrical ear-shaped prominences (Fig. <xref ref-type="fig" rid="F4">28</xref>).</p></tp:treatment-sec><tp:treatment-sec><!--Section generated to contain objects referenced in tp:taxon-treatment.--><fig id="F1" position="float" orientation="portrait"><object-id xmlns:xlink="http://www.w3.org/1999/xlink" content-type="doi" xlink:type="simple">10.3897/zookeys.870.34417.figures1-8</object-id><object-id xmlns:xlink="http://www.w3.org/1999/xlink" content-type="arpha" xlink:type="simple">2f54e021-4855-574b-95c8-8e92227da696</object-id><label>Figures 1–8.</label><caption><p>Habitus of <italic><tp:taxon-name><tp:taxon-name-part taxon-name-part-type="genus" reg="Sinonissus">Sinonissus</tp:taxon-name-part></tp:taxon-name></italic> species. <bold>1, 2</bold><italic><tp:taxon-name><tp:taxon-name-part taxon-name-part-type="genus" reg="Sinonissus">Sinonissus</tp:taxon-name-part> <tp:taxon-name-part taxon-name-part-type="species" reg="brunetus">brunetus</tp:taxon-name-part></tp:taxon-name></italic> Wang, Shi &amp; Bourgoin, 2018 <bold>3, 4</bold><italic><tp:taxon-name><tp:taxon-name-part taxon-name-part-type="genus" reg="Sinonissus">Sinonissus</tp:taxon-name-part> <tp:taxon-name-part taxon-name-part-type="species" reg="daozhenensis">daozhenensis</tp:taxon-name-part></tp:taxon-name></italic> Chang &amp; Chen, sp. nov. <bold>5, 6</bold><italic><tp:taxon-name><tp:taxon-name-part taxon-name-part-type="genus" reg="Sinonissus">Sinonissus</tp:taxon-name-part> <tp:taxon-name-part taxon-name-part-type="species" reg="hamulatus">hamulatus</tp:taxon-name-part></tp:taxon-name></italic> Chang &amp; Chen, sp. nov. <bold>7, 8</bold><italic><tp:taxon-name><tp:taxon-name-part taxon-name-part-type="genus" reg="Sinonissus">Sinonissus</tp:taxon-name-part> <tp:taxon-name-part taxon-name-part-type="species" reg="longicaudus">longicaudus</tp:taxon-name-part></tp:taxon-name></italic> Chang &amp; Chen, sp. nov. Scale bars: 0.5 mm.</p></caption><graphic xmlns:xlink="http://www.w3.org/1999/xlink" xlink:href="zookeys-870-117-g001.jpg" position="float" orientation="portrait" xlink:type="simple" id="oo_324093.jpg"><uri content-type="original_file" xlink:type="simple">https://binary.pensoft.net/fig/324093</uri></graphic></fig><fig id="F3" position="float" orientation="portrait"><object-id xmlns:xlink="http://www.w3.org/1999/xlink" content-type="doi" xlink:type="simple">10.3897/zookeys.870.34417.figures13-22</object-id><object-id xmlns:xlink="http://www.w3.org/1999/xlink" content-type="arpha" xlink:type="simple">95156d06-1bce-5057-98b4-1550dad62e87</object-id><label>Figures 13–22.</label><caption><p><italic><tp:taxon-name><tp:taxon-name-part taxon-name-part-type="genus" reg="Sinonissus">Sinonissus</tp:taxon-name-part> <tp:taxon-name-part taxon-name-part-type="species" reg="daozhenensis">daozhenensis</tp:taxon-name-part></tp:taxon-name></italic> Chang &amp; Chen, sp. nov. <bold>13</bold> head and thorax, dorsal view <bold>14</bold> head and thorax, lateral view <bold>15</bold> head, ventral view <bold>16</bold> forewing <bold>17</bold> hindwing <bold>18</bold> male genitalia, lateral view <bold>19</bold> anal segment, dorsal view <bold>20</bold> capitulum of genital styles, ventral view <bold>21</bold> phallobase and aedeagus, lateral view <bold>22</bold> phallobase and aedeagus, ventral view. Scale bars: 0.5 mm. Abbreviations: a, lobe-like process; b, long flexuous process.</p></caption><graphic xmlns:xlink="http://www.w3.org/1999/xlink" xlink:href="zookeys-870-117-g003.jpg" position="float" orientation="portrait" xlink:type="simple" id="oo_324095.jpg"><uri content-type="original_file" xlink:type="simple">https://binary.pensoft.net/fig/324095</uri></graphic></fig></tp:treatment-sec></tp:taxon-treatment>
