# Supplementary material for: Three new species of the planthopper genus Sinonissus Wang, Shi & Bourgoin, 2018 from southwest China (Hemiptera, Fulgoromorpha, Issidae)
Source: Zookeys. 2019 Aug 7;870:117–35. doi: 10.3897/zookeys.870.34417 (PMC6694069; doi:10.3897/zookeys.870.34417)
Supplement: XML Treatment for Sinonissus hamulatus [file zookeys.870.34417-treatment4.xml]

<!DOCTYPE tp:taxon-treatment
  PUBLIC "-//TaxonX//DTD Taxonomic Treatment Publishing DTD v0 20100105//EN" "tax-treatment-NSO.dtd">
<tp:taxon-treatment xmlns:tp="http://www.plazi.org/taxpub"><tp:treatment-meta><kwd-group><label>Taxon classification</label><kwd><named-content xmlns:xlink="http://www.w3.org/1999/xlink" content-type="kingdom">Animalia</named-content></kwd><kwd><named-content xmlns:xlink="http://www.w3.org/1999/xlink" content-type="order">Isopoda</named-content></kwd><kwd><named-content xmlns:xlink="http://www.w3.org/1999/xlink" content-type="family">Styloniscidae</named-content></kwd></kwd-group><mixed-citation publication-type="journal"><person-group><name><surname>Chang</surname><given-names>Zhi-Min</given-names></name><name><surname>Yang</surname><given-names>Lin</given-names></name><name><surname>Long</surname><given-names>Jian-Kun</given-names></name><name><surname>Chen</surname><given-names>Xiang-Sheng</given-names></name></person-group><article-title>Three new species of the planthopper genus <italic><tp:taxon-name><tp:taxon-name-part taxon-name-part-type="genus" reg="Sinonissus">Sinonissus</tp:taxon-name-part></tp:taxon-name></italic> Wang, Shi &amp; Bourgoin, 2018 from southwest China (<tp:taxon-name><tp:taxon-name-part taxon-name-part-type="order">Hemiptera</tp:taxon-name-part></tp:taxon-name>, <tp:taxon-name><tp:taxon-name-part taxon-name-part-type="infraorder">Fulgoromorpha</tp:taxon-name-part></tp:taxon-name>, <tp:taxon-name><tp:taxon-name-part taxon-name-part-type="family">Issidae</tp:taxon-name-part></tp:taxon-name>)</article-title><source>Zookeys</source><day>07</day><month>8</month><year>2019</year><volume>870</volume><fpage>117</fpage><lpage>135</lpage><pub-id pub-id-type="doi">10.3897/zookeys.870.34417</pub-id></mixed-citation></tp:treatment-meta><tp:nomenclature><tp:taxon-name><object-id xmlns:xlink="http://www.w3.org/1999/xlink" content-type="arpha" xlink:type="simple">AA523653ACE55336BB95675EC2750881</object-id>
            <tp:taxon-name-part taxon-name-part-type="genus" reg="Sinonissus">Sinonissus</tp:taxon-name-part>
            <tp:taxon-name-part taxon-name-part-type="species" reg="hamulatus">hamulatus</tp:taxon-name-part>
            <object-id xmlns:xlink="http://www.w3.org/1999/xlink" content-type="zoobank" xlink:type="simple">http://zoobank.org/57E722C1-CB99-42BD-B7A9-2BC8FA0084E9</object-id>
          </tp:taxon-name><tp:taxon-authority>Chang &amp; Chen</tp:taxon-authority><tp:taxon-status xmlns:xlink="http://www.w3.org/1999/xlink" xlink:type="simple">sp. nov.</tp:taxon-status><xref ref-type="fig" rid="F1">Figs 5</xref><xref ref-type="fig" rid="F1">, 6</xref><xref ref-type="fig" rid="F5">, 32–41</xref><xref ref-type="fig" rid="F6">, 42–50</xref></tp:nomenclature><tp:treatment-sec sec-type="type material" id="SECID0E2GAG"><title>Type material.</title><p>Holotype: ♂, China: Guizhou, Jiangkou County, Fanjingshan National Nature Reserve (<named-content xmlns:xlink="http://www.w3.org/1999/xlink" content-type="dwc:verbatimCoordinates" xlink:type="simple"><named-content content-type="geo-json" specific-use="{&#34;type&#34;:&#34;Point&#34;,&#34;coordinates&#34;:[108.633333,27.900000]}" id="NCID0EEHAG" xlink:type="simple">27°54'N, 108°38'E</named-content></named-content>, 500–1800 m), 1–3 June 2002, X-S Chen leg.; paratypes: 10♂♂ 10♀♀, same data as holotype.</p></tp:treatment-sec><tp:treatment-sec sec-type="diagnosis" id="SECID0EJHAG"><title>Diagnosis.</title><p>This species is similar to <italic><tp:taxon-name><tp:taxon-name-part taxon-name-part-type="genus" reg="Sinonissus">S.</tp:taxon-name-part> <tp:taxon-name-part taxon-name-part-type="species" reg="brunetus">brunetus</tp:taxon-name-part></tp:taxon-name></italic>, but it differs from the latter by anal tube with spoon-like protrusion in lateral view (Fig. <xref ref-type="fig" rid="F5">36</xref>) (without spoon-like protrusion in <italic><tp:taxon-name><tp:taxon-name-part taxon-name-part-type="genus" reg="Sinonissus">S.</tp:taxon-name-part> <tp:taxon-name-part taxon-name-part-type="species" reg="brunetus">brunetus</tp:taxon-name-part></tp:taxon-name></italic>); dorsal lobe of phallobase with rod-like cystiform processes at apical part (Fig. <xref ref-type="fig" rid="F5">40</xref>) (without rod-like process in <italic><tp:taxon-name><tp:taxon-name-part taxon-name-part-type="genus" reg="Sinonissus">S.</tp:taxon-name-part> <tp:taxon-name-part taxon-name-part-type="species" reg="brunetus">brunetus</tp:taxon-name-part></tp:taxon-name></italic>); aedeagus with short hooked process, tip of process directed to dorso-posterior (Fig. <xref ref-type="fig" rid="F5">40</xref>) (tip of process directed to dorso-anterior in <italic><tp:taxon-name><tp:taxon-name-part taxon-name-part-type="genus" reg="Sinonissus">S.</tp:taxon-name-part> <tp:taxon-name-part taxon-name-part-type="species" reg="brunetus">brunetus</tp:taxon-name-part></tp:taxon-name></italic>).</p><fig id="F6" position="float" orientation="portrait"><object-id xmlns:xlink="http://www.w3.org/1999/xlink" content-type="doi" xlink:type="simple">10.3897/zookeys.870.34417.figures42-50</object-id><object-id xmlns:xlink="http://www.w3.org/1999/xlink" content-type="arpha" xlink:type="simple">4d64c566-53dd-5769-8f72-87611ee86173</object-id><label>Figures 42–50.</label><caption><p>Female genitalia. <italic><tp:taxon-name><tp:taxon-name-part taxon-name-part-type="genus" reg="Sinonissus">Sinonissus</tp:taxon-name-part> <tp:taxon-name-part taxon-name-part-type="species" reg="hamulatus">hamulatus</tp:taxon-name-part></tp:taxon-name></italic> Chang &amp; Chen, sp. nov. <bold>42</bold> dorsal view <bold>43</bold> lateral view <bold>44</bold> ventral view <bold>45</bold> anal segment, dorsal view <bold>46</bold> anterior connective lamina of gonapophysis VIII, lateral view <bold>47</bold> posterior connective lamina of gonapophysis IX, dorsal view <bold>48</bold> posterior connective lamina of gonapophysis IX, lateral view <bold>49</bold> gonoplacs, lateral view <bold>50</bold> sternum VII, ventral view. Scale bars: 0.5 mm.</p></caption><graphic xmlns:xlink="http://www.w3.org/1999/xlink" xlink:href="zookeys-870-117-g006.jpg" position="float" orientation="portrait" xlink:type="simple" id="oo_324098.jpg"><uri content-type="original_file" xlink:type="simple">https://binary.pensoft.net/fig/324098</uri></graphic></fig><fig id="F7" position="float" orientation="portrait"><object-id xmlns:xlink="http://www.w3.org/1999/xlink" content-type="doi" xlink:type="simple">10.3897/zookeys.870.34417.figures51-60</object-id><object-id xmlns:xlink="http://www.w3.org/1999/xlink" content-type="arpha" xlink:type="simple">6a3a4774-1c3e-562a-a0f4-3a7183b20c28</object-id><label>Figures 51–60.</label><caption><p><italic><tp:taxon-name><tp:taxon-name-part taxon-name-part-type="genus" reg="Sinonissus">Sinonissus</tp:taxon-name-part> <tp:taxon-name-part taxon-name-part-type="species" reg="longicaudus">longicaudus</tp:taxon-name-part></tp:taxon-name></italic> Chang &amp; Chen, sp. nov. <bold>51</bold> head and thorax, dorsal view <bold>52</bold> head and thorax, lateral view <bold>53</bold> head, ventral view <bold>54</bold> forewing <bold>55</bold> hindwing <bold>56</bold> male genitalia, lateral view <bold>57</bold> anal segment, dorsal view <bold>58</bold> capitulum of genital styles, ventral view <bold>59</bold> phallobase and aedeagus, lateral view <bold>60</bold> phallobase and aedeagus, ventral view. Scale bars: 0.5 mm. Abbreviations: a, horned cystiform process; b, thin rod-like process; c, ventral lobe process; d, long flagellate process.</p></caption><graphic xmlns:xlink="http://www.w3.org/1999/xlink" xlink:href="zookeys-870-117-g007.jpg" position="float" orientation="portrait" xlink:type="simple" id="oo_324099.jpg"><uri content-type="original_file" xlink:type="simple">https://binary.pensoft.net/fig/324099</uri></graphic></fig></tp:treatment-sec><tp:treatment-sec sec-type="description" id="SECID0E4LAG"><title>Description.</title><p>Body length: male 3.61–3.98 mm, female 4.12–4.52 mm. Forewing: male 2.97–3.39 mm, female 3.46–3.80 mm.</p><p><bold><italic>Coloration.</italic></bold> General color pale yellow to yellowish brown (Figs <xref ref-type="fig" rid="F1">5</xref>, <xref ref-type="fig" rid="F1">6</xref>). Vertex, pronotum and mesonotum (Fig. <xref ref-type="fig" rid="F5">32</xref>) pale yellow. Eyes brown to black (Fig. <xref ref-type="fig" rid="F5">33</xref>). Forewings (Fig. <xref ref-type="fig" rid="F1">5</xref>) pale yellow or yellowish brown, longitudinal veins pale brown, transverse veins pale white. Legs yellow brown, with tips of spines on hind tibiae and tarsi black.</p><p><bold><italic>Head and thorax.</italic></bold> Head (Fig. <xref ref-type="fig" rid="F5">32</xref>) including eyes slightly narrower than pronotum (0.75: 1.00). Vertex (Fig. <xref ref-type="fig" rid="F5">32</xref>) shorter in middle than the wide at base (1.00: 3.00). Frons (Fig. <xref ref-type="fig" rid="F5">34</xref>) longer in middle than the widest breath (1.09: 1.00), median carina with the apical margin obscurely forked, nearly reaching to frontoclypeal suture. Clypeus triangular, with distinct median carina (Fig. <xref ref-type="fig" rid="F5">34</xref>). Pronotum (Fig. <xref ref-type="fig" rid="F5">32</xref>) with median carina obscure, lateral carina reaching to the posterior margin. Mesonotum (Fig. <xref ref-type="fig" rid="F5">32</xref>) triangular, without median carina. Forewings (Fig. <xref ref-type="fig" rid="F5">35</xref>) elongate, 1.82 times as long as maximum breadth. Hindwings absolutely reduced. Hind tibiae each with two lateral spines, spinal formula of hind leg 7–9–2.</p><p><bold><italic>Male genitalia.</italic></bold> Anal tube (Fig. <xref ref-type="fig" rid="F5">37</xref>) irregularly ligulate in dorsal view, the widest in apical 1/3, longer in midline than the width (1.85: 1.00), in lateral view anal tube with spoon-like protrusion (Fig. <xref ref-type="fig" rid="F5">36</xref>). Anal style (Fig. <xref ref-type="fig" rid="F5">37</xref>) sturdy and long, located at the base third of anal tube. Pygofer (Fig. <xref ref-type="fig" rid="F5">36</xref>) with dorsal margin slightly narrow than ventral margin. Genital styles (Fig. <xref ref-type="fig" rid="F5">38</xref>) relatively rectangular, dorsal margin slightly arched. Capitulum of genital styles relative long, irregularly triangular, neck obvious (Fig. <xref ref-type="fig" rid="F5">39</xref>). Phallobase (Figs <xref ref-type="fig" rid="F5">40</xref>, <xref ref-type="fig" rid="F5">41</xref>) with dorsal lobe finger-like cystiform process near apical part (Fig. <xref ref-type="fig" rid="F5">40</xref>: a), with relatively curved rod-like process in apical 1/3 (Fig. <xref ref-type="fig" rid="F5">40</xref>: b) in lateral view; lateral lobe splitting into two stout branches, the apical margin truncated in ventral view; ventral lobe short, unobvious lobe-like process near middle, reaching to 3/4 of dorsal lobe in lateral view, with three unobvious small lobes in ventral view. Aedeagus with short hooked process in the middle in lateral view, directed to dorso-posterior (Figs <xref ref-type="fig" rid="F5">40</xref>: c, 41: c).</p><p><bold><italic>Female genitalia</italic></bold> (Figs <xref ref-type="fig" rid="F6">42–50</xref>). Anal tube (Fig. <xref ref-type="fig" rid="F6">45</xref>) nearly oval, longer in middle than the widest breadth (1.70: 1.00), the apical margin arched, with unobvious membranous triangular protuberance, the widest at the basal 1/2. Anal style long, located at the basal fifth of anal tube (Fig. <xref ref-type="fig" rid="F6">45</xref>). Anterior connective lamina of gonapophysis VIII with obviously sclerous triangular process in basal dorsal margin, with three lateral teeth bearing three keels in lateral group and three apical teeth (Fig. <xref ref-type="fig" rid="F6">46</xref>). Posterior connective lamina of gonapophysis IX (Figs <xref ref-type="fig" rid="F6">47</xref>, <xref ref-type="fig" rid="F6">48</xref>) relatively broad, median field symmetrical, with nearly circular prominences, apical margin deeply incised in middle (medial dorsal process) (Fig. <xref ref-type="fig" rid="F6">47</xref>); ventroposterior lobes bent at obtuse angle (posterior ventral lobes), with membranous triangular process at inner region near the apical part (Fig. <xref ref-type="fig" rid="F6">48</xref>). Gonoplacs (Fig. <xref ref-type="fig" rid="F6">49</xref>) without keels. Hind margin of sternum VII median distinctly concave in ventral view (Fig. <xref ref-type="fig" rid="F6">50</xref>).</p></tp:treatment-sec><tp:treatment-sec sec-type="etymology" id="SECID0ECRAG"><title>Etymology.</title><p>This new species is derived from the Latin word <italic><tp:taxon-name><tp:taxon-name-part taxon-name-part-type="genus" reg="Sinonissus"/><tp:taxon-name-part taxon-name-part-type="species" reg="hamulatus">hamulatus</tp:taxon-name-part></tp:taxon-name></italic>, referring to the short hamular process of aedeagus.</p></tp:treatment-sec><tp:treatment-sec sec-type="host" id="SECID0ESRAG"><title>Host plant.</title><p>Unknown.</p></tp:treatment-sec><tp:treatment-sec sec-type="distribution" id="SECID0EXRAG"><title>Distribution.</title><p>China (Guizhou).</p></tp:treatment-sec><tp:treatment-sec sec-type="remarks" id="SECID0E3RAG"><title>Remarks.</title><p>This new species is distinguished from other species of this genus by: 1) anal tube irregularly ligulate in dorsal view, with spoon-like protrusion in lateral view (Fig. <xref ref-type="fig" rid="F5">37</xref>); 2) phallobase with dorsal lobe rod-like cystiform processes at apical part, ventral lobes with three not obvious small lobes in ventral view (Fig. <xref ref-type="fig" rid="F5">40</xref>); 3) aedeagus with short hooked process in middle in lateral view (Fig. <xref ref-type="fig" rid="F5">40</xref>); 4) female genitalia with posterior connective lamina of gonapophysis IX in median field with nearly circular process (Fig. <xref ref-type="fig" rid="F6">47</xref>).</p></tp:treatment-sec><tp:treatment-sec><!--Section generated to contain objects referenced in tp:taxon-treatment.--><fig id="F1" position="float" orientation="portrait"><object-id xmlns:xlink="http://www.w3.org/1999/xlink" content-type="doi" xlink:type="simple">10.3897/zookeys.870.34417.figures1-8</object-id><object-id xmlns:xlink="http://www.w3.org/1999/xlink" content-type="arpha" xlink:type="simple">2f54e021-4855-574b-95c8-8e92227da696</object-id><label>Figures 1–8.</label><caption><p>Habitus of <italic><tp:taxon-name><tp:taxon-name-part taxon-name-part-type="genus" reg="Sinonissus">Sinonissus</tp:taxon-name-part></tp:taxon-name></italic> species. <bold>1, 2</bold><italic><tp:taxon-name><tp:taxon-name-part taxon-name-part-type="genus" reg="Sinonissus">Sinonissus</tp:taxon-name-part> <tp:taxon-name-part taxon-name-part-type="species" reg="brunetus">brunetus</tp:taxon-name-part></tp:taxon-name></italic> Wang, Shi &amp; Bourgoin, 2018 <bold>3, 4</bold><italic><tp:taxon-name><tp:taxon-name-part taxon-name-part-type="genus" reg="Sinonissus">Sinonissus</tp:taxon-name-part> <tp:taxon-name-part taxon-name-part-type="species" reg="daozhenensis">daozhenensis</tp:taxon-name-part></tp:taxon-name></italic> Chang &amp; Chen, sp. nov. <bold>5, 6</bold><italic><tp:taxon-name><tp:taxon-name-part taxon-name-part-type="genus" reg="Sinonissus">Sinonissus</tp:taxon-name-part> <tp:taxon-name-part taxon-name-part-type="species" reg="hamulatus">hamulatus</tp:taxon-name-part></tp:taxon-name></italic> Chang &amp; Chen, sp. nov. <bold>7, 8</bold><italic><tp:taxon-name><tp:taxon-name-part taxon-name-part-type="genus" reg="Sinonissus">Sinonissus</tp:taxon-name-part> <tp:taxon-name-part taxon-name-part-type="species" reg="longicaudus">longicaudus</tp:taxon-name-part></tp:taxon-name></italic> Chang &amp; Chen, sp. nov. Scale bars: 0.5 mm.</p></caption><graphic xmlns:xlink="http://www.w3.org/1999/xlink" xlink:href="zookeys-870-117-g001.jpg" position="float" orientation="portrait" xlink:type="simple" id="oo_324093.jpg"><uri content-type="original_file" xlink:type="simple">https://binary.pensoft.net/fig/324093</uri></graphic></fig><fig id="F5" position="float" orientation="portrait"><object-id xmlns:xlink="http://www.w3.org/1999/xlink" content-type="doi" xlink:type="simple">10.3897/zookeys.870.34417.figures32-41</object-id><object-id xmlns:xlink="http://www.w3.org/1999/xlink" content-type="arpha" xlink:type="simple">f221e66c-0e09-52bf-a6da-27450df0b685</object-id><label>Figures 32–41.</label><caption><p><italic><tp:taxon-name><tp:taxon-name-part taxon-name-part-type="genus" reg="Sinonissus">Sinonissus</tp:taxon-name-part> <tp:taxon-name-part taxon-name-part-type="species" reg="hamulatus">hamulatus</tp:taxon-name-part></tp:taxon-name></italic> Chang &amp; Chen, sp. nov. <bold>32</bold> head and thorax, dorsal view <bold>33</bold> head and thorax, lateral view <bold>34</bold> head, ventral view <bold>35</bold> forewing <bold>35</bold> male genitalia, lateral view <bold>37</bold> anal segment, dorsal view <bold>38</bold> genital styles, lateral view <bold>39</bold> capitulum of genital styles, ventral view <bold>40</bold> phallobase and aedeagus, lateral view <bold>41</bold> phallobase and aedeagus, ventral view. Scale bars: 0.5 mm. Abbreviations: a, finger-like cystiform process; b, curved rod-like process; c, short hooked process.</p></caption><graphic xmlns:xlink="http://www.w3.org/1999/xlink" xlink:href="zookeys-870-117-g005.jpg" position="float" orientation="portrait" xlink:type="simple" id="oo_324097.jpg"><uri content-type="original_file" xlink:type="simple">https://binary.pensoft.net/fig/324097</uri></graphic></fig></tp:treatment-sec></tp:taxon-treatment>
