# Supplementary material for: Three new species of the planthopper genus Sinonissus Wang, Shi & Bourgoin, 2018 from southwest China (Hemiptera, Fulgoromorpha, Issidae)
Source: Zookeys. 2019 Aug 7;870:117–35. doi: 10.3897/zookeys.870.34417 (PMC6694069; doi:10.3897/zookeys.870.34417)
Supplement: XML Treatment for Sinonissus longicaudus [file zookeys.870.34417-treatment5.xml]

<!DOCTYPE tp:taxon-treatment
  PUBLIC "-//TaxonX//DTD Taxonomic Treatment Publishing DTD v0 20100105//EN" "tax-treatment-NSO.dtd">
<tp:taxon-treatment xmlns:tp="http://www.plazi.org/taxpub"><tp:treatment-meta><kwd-group><label>Taxon classification</label><kwd><named-content xmlns:xlink="http://www.w3.org/1999/xlink" content-type="kingdom">Animalia</named-content></kwd><kwd><named-content xmlns:xlink="http://www.w3.org/1999/xlink" content-type="order">Isopoda</named-content></kwd><kwd><named-content xmlns:xlink="http://www.w3.org/1999/xlink" content-type="family">Styloniscidae</named-content></kwd></kwd-group><mixed-citation publication-type="journal"><person-group><name><surname>Chang</surname><given-names>Zhi-Min</given-names></name><name><surname>Yang</surname><given-names>Lin</given-names></name><name><surname>Long</surname><given-names>Jian-Kun</given-names></name><name><surname>Chen</surname><given-names>Xiang-Sheng</given-names></name></person-group><article-title>Three new species of the planthopper genus <italic><tp:taxon-name><tp:taxon-name-part taxon-name-part-type="genus" reg="Sinonissus">Sinonissus</tp:taxon-name-part></tp:taxon-name></italic> Wang, Shi &amp; Bourgoin, 2018 from southwest China (<tp:taxon-name><tp:taxon-name-part taxon-name-part-type="order">Hemiptera</tp:taxon-name-part></tp:taxon-name>, <tp:taxon-name><tp:taxon-name-part taxon-name-part-type="infraorder">Fulgoromorpha</tp:taxon-name-part></tp:taxon-name>, <tp:taxon-name><tp:taxon-name-part taxon-name-part-type="family">Issidae</tp:taxon-name-part></tp:taxon-name>)</article-title><source>Zookeys</source><day>07</day><month>8</month><year>2019</year><volume>870</volume><fpage>117</fpage><lpage>135</lpage><pub-id pub-id-type="doi">10.3897/zookeys.870.34417</pub-id></mixed-citation></tp:treatment-meta><tp:nomenclature><tp:taxon-name><object-id xmlns:xlink="http://www.w3.org/1999/xlink" content-type="arpha" xlink:type="simple">1F35D66B216E55059261C358A3A07548</object-id>
            <tp:taxon-name-part taxon-name-part-type="genus" reg="Sinonissus">Sinonissus</tp:taxon-name-part>
            <tp:taxon-name-part taxon-name-part-type="species" reg="longicaudus">longicaudus</tp:taxon-name-part>
            <object-id xmlns:xlink="http://www.w3.org/1999/xlink" content-type="zoobank" xlink:type="simple">http://zoobank.org/730FE54F-DB72-4DC8-9A13-69C16ED1A8DD</object-id>
          </tp:taxon-name><tp:taxon-authority>Chang &amp; Chen</tp:taxon-authority><tp:taxon-status xmlns:xlink="http://www.w3.org/1999/xlink" xlink:type="simple">sp. nov.</tp:taxon-status><xref ref-type="fig" rid="F1">Figs 7</xref><xref ref-type="fig" rid="F1">, 8</xref><xref ref-type="fig" rid="F7">, 51–60</xref><xref ref-type="fig" rid="F8">, 61–69</xref></tp:nomenclature><tp:treatment-sec sec-type="type material" id="SECID0ELUAG"><title>Type material.</title><p>Holotype: ♂, China: Sichuan, Emeishan, Da’e Village (<named-content xmlns:xlink="http://www.w3.org/1999/xlink" content-type="dwc:verbatimCoordinates" xlink:type="simple"><named-content content-type="geo-json" specific-use="{&#34;type&#34;:&#34;Point&#34;,&#34;coordinates&#34;:[103.400000,29.550000]}" id="NCID0EUUAG" xlink:type="simple">29°33'N, 103°24'E</named-content></named-content>), 12–14 July 2010, Y-L Zheng leg.; paratypes: 1♂6♀♀, same data as holotype, Y-L Zheng and P Zhang leg.; 1♂1♀, Sichuan, Emeishan (<named-content xmlns:xlink="http://www.w3.org/1999/xlink" content-type="dwc:verbatimCoordinates" xlink:type="simple"><named-content content-type="geo-json" specific-use="{&#34;type&#34;:&#34;Point&#34;,&#34;coordinates&#34;:[103.333333,29.500000]}" id="NCID0E3UAG" xlink:type="simple">29°30'N, 103°20'E</named-content></named-content>), 3 Aug. 2012, H Li leg..</p></tp:treatment-sec><tp:treatment-sec sec-type="diagnosis" id="SECID0EBVAG"><title>Diagnosis.</title><p>This species is similar to <italic><tp:taxon-name><tp:taxon-name-part taxon-name-part-type="genus" reg="Sinonissus">S.</tp:taxon-name-part> <tp:taxon-name-part taxon-name-part-type="species" reg="brunetus">brunetus</tp:taxon-name-part></tp:taxon-name></italic> but can be distinguished from the latter by aedeagus (Fig. <xref ref-type="fig" rid="F7">59</xref>) with long flagellate process in the middle in lateral view; phallobase (Fig. <xref ref-type="fig" rid="F7">60</xref>) with ventral lobe triangular, apical margin extremely narrow, the basal part broad in ventral view.</p></tp:treatment-sec><tp:treatment-sec sec-type="description" id="SECID0E1VAG"><title>Description.</title><p>Body length: male 3.38–3.63 mm, female 4.05–4.36 mm. Forewing: male 2.74–3.01 mm, female 3.27–3.62 mm.</p><p><bold><italic>Coloration.</italic></bold> General color pale yellow to pale yellowish brown (Figs <xref ref-type="fig" rid="F1">7</xref>, <xref ref-type="fig" rid="F1">8</xref>). Vertex, pronotum and mesonotum (Fig. <xref ref-type="fig" rid="F7">51</xref>) pale yellow. Eyes brown (Fig. <xref ref-type="fig" rid="F7">52</xref>). Forewings (Fig. <xref ref-type="fig" rid="F1">7</xref>) pale yellow or yellowish brown, longitudinal veins pale brown, transverse veins pale white. Legs yellow brown, with tips of spines on hind tibiae and tarsi black.</p><p><bold><italic>Head and thorax.</italic></bold> Head (Fig. <xref ref-type="fig" rid="F7">51</xref>) including eyes slightly narrower than pronotum (0.73: 1.00). Vertex (Fig. <xref ref-type="fig" rid="F7">51</xref>) shorter in middle than the wide at base (1.00: 3.33). Frons (Fig. <xref ref-type="fig" rid="F7">53</xref>) longer in middle than the widest breath (1.14: 1.00), median carina with the apical margin straight, nearly reaching to frontoclypeal suture. Clypeus triangular, with obscure median carina (Fig. <xref ref-type="fig" rid="F7">53</xref>). Pronotum (Fig. <xref ref-type="fig" rid="F7">51</xref>) with median carina obscure, lateral carina reaching to the posterior margin. Mesonotum (Fig. <xref ref-type="fig" rid="F7">51</xref>) triangular, with median carina obvious. Forewings (Fig. <xref ref-type="fig" rid="F7">54</xref>) elongate, 1.78 times as long as maximum breadth. Hindwings (Fig. <xref ref-type="fig" rid="F7">55</xref>) reduced, small, with two veins. Hind tibiae each with two lateral spines, spinal formula of hind leg 8–8–2.</p><p><bold><italic>Male genitalia.</italic></bold> Anal tube (Fig. <xref ref-type="fig" rid="F7">57</xref>) irregularly pentagonal in dorsal view, widest in the middle, longer in midline than the width (1.41: 1.00), ventral margin nearly straight. Anal style sturdy and short, located at the base half of anal tube (Fig. <xref ref-type="fig" rid="F7">57</xref>). Pygofer (Fig. <xref ref-type="fig" rid="F7">56</xref>) with dorsal margin narrower than ventral margin. Genital styles (Fig. <xref ref-type="fig" rid="F7">56</xref>) rectangular, dorsal margin and ventral margin nearly parallel. Capitulum of genital styles relatively short, irregularly triangular, neck obvious (Fig. <xref ref-type="fig" rid="F7">58</xref>). Phallobase (Figs <xref ref-type="fig" rid="F7">59</xref>, <xref ref-type="fig" rid="F7">60</xref>) with dorsal lobe small horned cystiform process at apical part (Fig. <xref ref-type="fig" rid="F7">59</xref>: a), with relatively straight thin rod-like process in apical 1/4 (Fig. <xref ref-type="fig" rid="F7">59</xref>: b) in lateral view; lateral lobe splitting into two stout branches, the apical margin arced in ventral view; ventral lobe short, reaching to 5/6 of dorsal lobe in lateral view, in ventral view the apical part triangular, apical margin extremely narrow, the basal part broad (Figs <xref ref-type="fig" rid="F7">59</xref>: c, 60: c). Aedeagus with long flagellate process in the middle in lateral view, directed to dorso-anterior (Fig. <xref ref-type="fig" rid="F7">59</xref>: d).</p><p><bold><italic>Female genitalia</italic></bold> (Figs <xref ref-type="fig" rid="F8">61–69</xref>). Anal tube (Fig. <xref ref-type="fig" rid="F8">64</xref>) nearly oval, longer in middle than the widest breadth (1.29: 1.00), the apical margin arced, with obvious membranous triangular protuberance, the widest near the basal 1/3. Anal style long, located at the basal third of anal tube (Fig. <xref ref-type="fig" rid="F8">64</xref>). Anterior connective lamina of gonapophysis VIII with obviously sclerous triangular process in basal dorsal margin, with two lateral teeth bearing two or three keels in lateral group and two or three apical teeth (Fig. <xref ref-type="fig" rid="F8">65</xref>). Posterior connective lamina of gonapophysis IX (Figs <xref ref-type="fig" rid="F8">66</xref>, <xref ref-type="fig" rid="F8">67</xref>) relatively narrow, median field asymmetrical, with tubercle-like prominences (medial dorsal process) (Fig. <xref ref-type="fig" rid="F8">66</xref>); ventroposterior lobes bent at acute angle (posterior ventral lobes) (Fig. <xref ref-type="fig" rid="F8">67</xref>). Gonoplacs (Fig. <xref ref-type="fig" rid="F8">68</xref>) without keels. Hind margin of sternum VII median distinctly concave in ventral view (Fig. <xref ref-type="fig" rid="F8">69</xref>).</p><fig id="F8" position="float" orientation="portrait"><object-id xmlns:xlink="http://www.w3.org/1999/xlink" content-type="doi" xlink:type="simple">10.3897/zookeys.870.34417.figures61-69</object-id><object-id xmlns:xlink="http://www.w3.org/1999/xlink" content-type="arpha" xlink:type="simple">2d66da24-1eb0-5e67-8770-5c972d3df1d2</object-id><label>Figures 61–69.</label><caption><p>Female genitalia. <italic><tp:taxon-name><tp:taxon-name-part taxon-name-part-type="genus" reg="Sinonissus">Sinonissus</tp:taxon-name-part> <tp:taxon-name-part taxon-name-part-type="species" reg="longicaudus">longicaudus</tp:taxon-name-part></tp:taxon-name></italic> Chang &amp; Chen, sp. nov. <bold>61</bold> dorsal view <bold>62</bold> lateral view <bold>63</bold> ventral view <bold>64</bold> anal segment, dorsal view <bold>65</bold> anterior connective lamina of gonapophysis VIII, lateral view <bold>66</bold> Posterior connective lamina of gonapophysis IX, dorsal view <bold>67</bold> Posterior connective lamina of gonapophysis IX, lateral view <bold>68</bold> Gonoplacs, lateral view <bold>69</bold> Sternum VII, ventral view. Scale bars: 0.5 mm.</p></caption><graphic xmlns:xlink="http://www.w3.org/1999/xlink" xlink:href="zookeys-870-117-g008.jpg" position="float" orientation="portrait" xlink:type="simple" id="oo_324100.jpg"><uri content-type="original_file" xlink:type="simple">https://binary.pensoft.net/fig/324100</uri></graphic></fig></tp:treatment-sec><tp:treatment-sec sec-type="etymology" id="SECID0EN3AG"><title>Etymology.</title><p>This new species is named for the presence of one long flagellate process of aedeagus.</p></tp:treatment-sec><tp:treatment-sec sec-type="host" id="SECID0ES3AG"><title>Host plant.</title><p>Unknown.</p></tp:treatment-sec><tp:treatment-sec sec-type="distribution" id="SECID0EX3AG"><title>Distribution.</title><p>China (Sichuan).</p></tp:treatment-sec><tp:treatment-sec sec-type="remarks" id="SECID0E33AG"><title>Remarks.</title><p>This new species is distinguished from other species of this genus by: 1) aedeagus with long flagellate process in the middle in lateral view, directed to dorso-anterior (Fig. <xref ref-type="fig" rid="F7">59</xref>: d); 2) phallobase with dorsolateral lobe relatively straight, thin, rod-like process in lateral view (Fig. <xref ref-type="fig" rid="F7">59</xref>: b), ventral lobes triangular, apical margin extremely narrow, basal part broad in ventral view (Fig. <xref ref-type="fig" rid="F7">60</xref>: c); 3) female genitalia with posterior connective lamina of gonapophysis IX median field asymmetrical, with tubercle-like prominences (Fig. <xref ref-type="fig" rid="F8">66</xref>).</p></tp:treatment-sec><tp:treatment-sec><!--Section generated to contain objects referenced in tp:taxon-treatment.--><fig id="F1" position="float" orientation="portrait"><object-id xmlns:xlink="http://www.w3.org/1999/xlink" content-type="doi" xlink:type="simple">10.3897/zookeys.870.34417.figures1-8</object-id><object-id xmlns:xlink="http://www.w3.org/1999/xlink" content-type="arpha" xlink:type="simple">2f54e021-4855-574b-95c8-8e92227da696</object-id><label>Figures 1–8.</label><caption><p>Habitus of <italic><tp:taxon-name><tp:taxon-name-part taxon-name-part-type="genus" reg="Sinonissus">Sinonissus</tp:taxon-name-part></tp:taxon-name></italic> species. <bold>1, 2</bold><italic><tp:taxon-name><tp:taxon-name-part taxon-name-part-type="genus" reg="Sinonissus">Sinonissus</tp:taxon-name-part> <tp:taxon-name-part taxon-name-part-type="species" reg="brunetus">brunetus</tp:taxon-name-part></tp:taxon-name></italic> Wang, Shi &amp; Bourgoin, 2018 <bold>3, 4</bold><italic><tp:taxon-name><tp:taxon-name-part taxon-name-part-type="genus" reg="Sinonissus">Sinonissus</tp:taxon-name-part> <tp:taxon-name-part taxon-name-part-type="species" reg="daozhenensis">daozhenensis</tp:taxon-name-part></tp:taxon-name></italic> Chang &amp; Chen, sp. nov. <bold>5, 6</bold><italic><tp:taxon-name><tp:taxon-name-part taxon-name-part-type="genus" reg="Sinonissus">Sinonissus</tp:taxon-name-part> <tp:taxon-name-part taxon-name-part-type="species" reg="hamulatus">hamulatus</tp:taxon-name-part></tp:taxon-name></italic> Chang &amp; Chen, sp. nov. <bold>7, 8</bold><italic><tp:taxon-name><tp:taxon-name-part taxon-name-part-type="genus" reg="Sinonissus">Sinonissus</tp:taxon-name-part> <tp:taxon-name-part taxon-name-part-type="species" reg="longicaudus">longicaudus</tp:taxon-name-part></tp:taxon-name></italic> Chang &amp; Chen, sp. nov. Scale bars: 0.5 mm.</p></caption><graphic xmlns:xlink="http://www.w3.org/1999/xlink" xlink:href="zookeys-870-117-g001.jpg" position="float" orientation="portrait" xlink:type="simple" id="oo_324093.jpg"><uri content-type="original_file" xlink:type="simple">https://binary.pensoft.net/fig/324093</uri></graphic></fig><fig id="F7" position="float" orientation="portrait"><object-id xmlns:xlink="http://www.w3.org/1999/xlink" content-type="doi" xlink:type="simple">10.3897/zookeys.870.34417.figures51-60</object-id><object-id xmlns:xlink="http://www.w3.org/1999/xlink" content-type="arpha" xlink:type="simple">6a3a4774-1c3e-562a-a0f4-3a7183b20c28</object-id><label>Figures 51–60.</label><caption><p><italic><tp:taxon-name><tp:taxon-name-part taxon-name-part-type="genus" reg="Sinonissus">Sinonissus</tp:taxon-name-part> <tp:taxon-name-part taxon-name-part-type="species" reg="longicaudus">longicaudus</tp:taxon-name-part></tp:taxon-name></italic> Chang &amp; Chen, sp. nov. <bold>51</bold> head and thorax, dorsal view <bold>52</bold> head and thorax, lateral view <bold>53</bold> head, ventral view <bold>54</bold> forewing <bold>55</bold> hindwing <bold>56</bold> male genitalia, lateral view <bold>57</bold> anal segment, dorsal view <bold>58</bold> capitulum of genital styles, ventral view <bold>59</bold> phallobase and aedeagus, lateral view <bold>60</bold> phallobase and aedeagus, ventral view. Scale bars: 0.5 mm. Abbreviations: a, horned cystiform process; b, thin rod-like process; c, ventral lobe process; d, long flagellate process.</p></caption><graphic xmlns:xlink="http://www.w3.org/1999/xlink" xlink:href="zookeys-870-117-g007.jpg" position="float" orientation="portrait" xlink:type="simple" id="oo_324099.jpg"><uri content-type="original_file" xlink:type="simple">https://binary.pensoft.net/fig/324099</uri></graphic></fig></tp:treatment-sec></tp:taxon-treatment>
